# Supplementary material for: Spatial–Temporal Hotspot Management of Photovoltaic Modules Based on Fiber Bragg Grating Sensor Arrays
Source: Sensors (Basel). 2025 Aug 7;25(15):4879. doi: 10.3390/s25154879 (PMC12349028; doi:10.3390/s25154879)
Supplement: Supplementary file 1 [file sensors-25-04879-s001.zip]

Archive with 1 entries (1 files):
- sensors-3790214-supplementary.pdf
